# Supplementary material for: NeXus: An Automated Platform for Network Pharmacology and Multi-Method Enrichment Analysis
Source: Int J Mol Sci. 2025 Nov 18;26(22):11147. doi: 10.3390/ijms262211147 (PMC12653797; doi:10.3390/ijms262211147)
Supplement: Supplementary file 1 [file ijms-26-11147-s001.zip]

Archive with 13 entries (10 files):
- Supp Data/
- Supp Data/Supplementary Data S1.txt
- Supp Methods/
- Supp Methods/Supplementary Method S1.pdf
- Supp Methods/Supplementary Method S2.pdf
- Supp Methods/Supplementary Method S5.pdf
- Supp Methods/Supplementary Method S6.pdf
- Supp Methods/Supplementary Method S7.pdf
- Supp Methods/Supplementary Method S8.pdf
- Supp Methods/Supplementary Methods S3-S4.pdf
- Supp Tables/
- Supp Tables/Supplementary Table S1.pdf
- Supp Tables/Supplementary Table S2.pdf
