# Supplementary material for: NeXus: An Automated Platform for Network Pharmacology and Multi-Method Enrichment Analysis
Source: Int J Mol Sci. 2025 Nov 18;26(22):11147. doi: 10.3390/ijms262211147 (PMC12653797; doi:10.3390/ijms262211147)
Supplement: Supplementary file 1 [file ijms-26-11147-s001.zip › Supp Data/Supplementary Data S1.txt]

networkx>=2.8.0
pandas>=1.4.0
numpy>=1.21.0
matplotlib>=3.5.0
seaborn>=0.11.0
plotly>=5.5.0
scipy>=1.7.0
gseapy>=0.10.0
scikit-learn>=1.0.0
python-louvain>=0.16
umap-learn>=0.5.0
hdbscan>=0.8.0
statsmodels>=0.13.0
